# Supplementary material for: Optical Coherence Tomography Angiography in Diabetic Patients: A Systematic Review
Source: Biomedicines. 2021 Dec 31;10(1):88. doi: 10.3390/biomedicines10010088 (PMC8773551; doi:10.3390/biomedicines10010088)
Supplement: Supplementary file 1 [file biomedicines-10-00088-s001.zip]

Archive with 1 entries (1 files):
- biomedicines-1507235-supplementary.pdf
